# Supplementary material for: Cryogenic electron microscopy and tomography reveal imperfect icosahedral symmetry in alphaviruses
Source: PNAS Nexus. 2024 Mar 7;3(3):pgae102. doi: 10.1093/pnasnexus/pgae102 (PMC10959069; doi:10.1093/pnasnexus/pgae102)
Supplement: pgae102_Supplementary_Data [file pgae102_supplementary_data.zip]

Archive with 5 entries (5 files):
- PNASNEXUS-PNASNEXUS-2023-00830R-s01.mp4
- PNASNEXUS-PNASNEXUS-2023-00830R-s02.gif
- PNASNEXUS-PNASNEXUS-2023-00830R-s03.gif
- PNASNEXUS-PNASNEXUS-2023-00830R-s04.docx
- PNASNEXUS-PNASNEXUS-2023-00830R-s05.docx
